# Supplementary material for: Interest in linkage to PrEP among people who inject drugs accessing syringe services; Miami, Florida
Source: PLoS One. 2020 Apr 16;15(4):e0231424. doi: 10.1371/journal.pone.0231424 (PMC7161982; doi:10.1371/journal.pone.0231424)
Supplement: S1 Dataset — (XLSX) [file pone.0231424.s001.xlsx]

## Sheet: prepidea (1)
cfar_heardabout	cfar_learn___1	cfar_learn___2	cfar_learn___3	cfar_learn___4	cfar_learn___5	cfar_learn___6	cfar_learnother	cfar_information	cfar_receiveinfo___1	cfar_receiveinfo___2	cfar_receiveinfo___3	cfar_receiveinfo___4	cfar_receiveinfo___5	cfar_infoother	cfar_effective	cfar_encourage	cfar_mainreason___1	cfar_mainreason___2	cfar_mainreason___3	cfar_mainreason___4	cfar_mainreason___5	cfar_mainreason___6	cfar_mainreason___7	cfar_mainreason___8	cfar_mainreason___9	cfar_mainreason___10	cfar_mainreason___11	cfar_mainreason___12	cfar_mainother	cfar_maynottakeprep___1	cfar_maynottakeprep___2	cfar_maynottakeprep___3	cfar_maynottakeprep___4	cfar_maynottakeprep___5	cfar_maynottakeprep___6	cfar_maynottakeprep___7	cfar_maynottakeprep___8	cfar_maynottakeprep___9	cfar_maynottakeprep___10	cfar_maynottakeprep___11	cfar_maynottakeprep___12	cfar_maynottakeprepother	cfar_methodspreventhiv___1	cfar_methodspreventhiv___2	cfar_methodspreventhiv___3	cfar_methodspreventhiv___4	cfar_methodspreventhiv___5	cfar_methodspreventhiv___6	cfar_methodspreventhiv___7
1	1	0	0	0	0	0		1	1	1	0	0	0		5	1	1	0	0	0	0	0	1	0	0	0	0	0		1	0	0	0	0	0	1	0	0	0	0	0		0	0	1	1	0	0	0
2	0	0	0	0	0	0		1	1	1	1	1	0		4	1	0	0	0	0	0	0	0	0	0	0	0	0		0	0	0	0	0	0	0	0	0	0	0	0		0	0	0	0	0	0	0
2	1	0	0	0	0	0		1	1	0	0	0	0		5	1	0	0	0	0	1	0	0	0	0	0	0	0		0	0	0	0	1	0	0	0	0	0	0	0		0	0	0	1	0	0	0
1	0	0	1	0	0	0		2	1	1	1	0	0		5	1	0	0	1	0	1	1	1	0	0	0	0	0		0	0	1	0	1	1	1	0	0	0	0	0		0	1	1	1	0	0	0
1	0	0	0	0	0	1	Axcion	1	0	0	0	1	0		4	1	1	1	1	1	1	1	1	1	0	0	0	0		1	1	1	1	1	1	1	1	0	0	0	0		0	1	1	1	0	0	0
1	0	0	0	0	0	1	Axion Study	1	1	0	0	0	0		4	1	1	0	0	0	0	0	0	0	0	0	0	0		0	1	0	0	0	0	0	0	0	0	0	0		0	0	1	1	0	0	0
1	0	0	0	0	0	1	acxion	2	0	0	0	0	0		3	1	0	0	0	0	1	0	0	0	0	0	0	0		0	0	0	0	1	0	0	0	0	0	0	0		0	1	0	1	0	0	0
2	0	0	0	0	0	0		1	1	1	0	0	0		3	3	1	0	0	0	0	0	0	0	1	0	0	0		1	0	0	0	0	0	0	0	1	0	0	0		0	1	1	1	0	0	0
1	1	0	0	0	0	0		2	0	0	0	0	0		5	1	1	0	0	0	1	0	1	0	0	0	0	0		1	0	0	0	1	0	1	0	0	0	0	0		0	1	1	1	1	0	0
2	0	0	0	0	0	0		1	1	0	0	0	0		4	1	0	0	0	0	0	0	0	0	0	1	0	0	Commitment	0	0	0	0	1	0	0	0	0	1	0	0	Commitment or follow through	0	1	1	1	0	0	0
2	0	0	0	0	0	0		1	1	0	1	0	0		3	1	1	0	0	0	1	1	0	0	0	0	0	0		1	0	0	0	1	1	0	0	0	0	0	0		0	0	1	1	0	0	0
2	0	0	0	0	0	0		1	1	0	0	0	0		3	1	1	0	1	0	1	1	0	0	0	0	0	0		1	0	1	0	1	1	0	0	0	0	0	0		1	0	0	0	0	0	0
2	0	0	0	0	0	0		1	0	0	1	0	0		3	1	1	0	0	0	0	0	0	0	0	0	0	0		1	0	0	0	0	0	0	0	0	0	0	0		0	1	0	0	0	0	0
2	0	0	0	0	0	0		1	1	0	0	0	0		4	1	1	0	0	0	0	0	0	0	0	0	0	0		0	1	0	0	0	0	0	0	0	0	0	0		1	0	0	1	0	0	0
2	0	0	0	0	0	0		2	0	0	0	0	0		2	3	1	0	0	0	0	0	1	0	0	0	0	0		1	0	0	0	0	0	1	0	0	0	0	0		0	0	0	1	0	0	0
2	0	0	0	0	0	0		1	1	0	0	0	0		2	1	0	0	0	0	1	0	0	0	0	0	0	0		1	0	0	0	0	0	0	0	0	0	0	0		0	1	1	1	0	0	0
1	0	0	1	0	0	0		1	1	0	0	0	0		5	1	1	1	0	1	1	1	1	1	1	0	0	0		1	1	1	0	0	0	0	0	0	0	0	0		1	0	0	0	0	0	0
1	0	0	0	1	0	0		1	1	0	1	0	0		4	1	1	0	0	0	0	0	0	1	0	0	0	0		1	0	0	0	0	0	0	1	0	0	0	0		0	0	1	0	0	0	0
1	0	1	0	0	0	0		1	1	1	0	0	0		4	1	0	0	1	0	0	0	0	0	0	0	0	0		0	0	0	0	1	0	0	0	0	1	0	0	Time	1	1	1	1	0	0	0
2	0	0	0	0	0	0		1	1	1	0	0	0			1	1	0	0	0	0	0	0	0	1	0	1	0		0	0	0	0	0	0	0	0	0	1	0	0	Addiction is priority	0	0	0	1	0	0	0
2	0	0	0	0	0	0		1	1	0	0	0	0		4	1	0	0	0	0	0	0	0	0	1	0	0	0		0	0	0	0	0	0	0	0	1	0	0	0		0	0	1	1	0	0	0
1	0	1	0	0	0	0		1	1	1	0	0	0		5	1	0	0	0	0	0	0	0	0	1	1	0	0	Ignorance	0	0	0	0	0	0	0	0	0	0	0	0		0	0	0	1	0	0	0
2	0	0	0	0	0	0		1	0	0	0	0	1	L	4	1	1	1	0	1	1	0	1	0	0	0	0	0		1	1	0	1	1	0	1	0	0	0	0	0		1	0	0	1	0	0	0
2	0	0	0	0	0	0		2	0	0	0	0	0		1	3	1	0	0	0	1	1	0	0	0	0	0	0		0	1	0	0	1	1	0	0	0	0	0	0		0	1	0	1	0	0	0
2	0	0	0	0	0	0		2	0	0	0	0	0		3	2	0	1	0	0	0	0	0	0	0	0	0	0		0	1	0	0	0	0	0	0	0	0	0	0		0	1	0	1	0	0	0
2	0	0	0	0	0	0		2	0	0	0	0	0		1	3	0	0	0	0	0	0	0	0	0	0	1	0		0	0	0	0	0	0	0	0	0	0	1	0		0	1	1	0	0	0	0
2	0	0	0	0	0	1	Now	1	1	1	0	0	0		5	1	0	0	0	0	0	0	1	1	0	0	0	0		0	0	0	0	0	0	1	1	0	0	0	0		0	1	0	0	0	0	0
2	0	0	0	0	0	0		1	1	0	0	0	0		4	1	0	0	0	0	0	0	1	0	0	0	0	0		1	1	0	0	0	0	0	0	0	0	0	0		1	0	0	1	0	0	0
2	0	0	0	0	0	0		1	0	1	0	0	0		4	1	0	0	0	0	0	0	0	0	1	0	0	0		0	0	0	0	0	0	0	0	1	0	0	0		0	0	0	1	0	0	0
1	0	0	0	1	0	1	acxion	1	1	0	0	0	0		5	1	0	0	1	0	0	0	0	0	0	0	0	0		0	0	1	0	0	0	0	0	0	0	0	0		0	1	0	1	0	0	0
2	0	0	0	0	0	0		1	1	0	0	0	0		4	1	0	0	0	0	1	1	0	0	0	0	0	0		0	0	0	0	1	1	0	0	0	0	0	0		0	1	1	1	0	0	0
2	1	0	0	0	0	0		1	1	0	0	0	0		2	1	0	0	1	0	0	0	0	0	0	0	0	0		0	0	1	0	0	0	0	0	0	0	0	0		0	0	1	1	0	0	0
2	0	0	0	0	0	0		2	0	0	0	0	0		5	1	0	0	1	0	0	0	0	0	0	0	0	0		0	0	1	0	0	0	0	0	0	0	0	0		0	1	0	0	0	0	0
1	0	1	0	0	0	0		2	0	0	0	0	0		4	1	1	0	0	0	0	1	0	0	0	0	0	0		1	0	0	0	1	1	0	0	0	0	0	0		0	1	0	0	0	0	0
2	0	0	0	0	0	0		2	0	0	0	0	0		5	1	1	0	1	0	1	0	1	0	1	0	0	0		1	0	1	0	1	0	1	0	1	0	0	0		0	1	0	1	0	0	0
1	0	1	0	1	0	0		2	0	0	0	0	0		4	1	1	0	0	0	1	0	0	0	0	0	0	0		1	0	0	0	1	0	0	0	0	0	0	0		0	1	0	0	0	0	0
2	0	0	0	0	0	0		2	0	0	0	0	0		4	1	0	0	0	0	1	1	1	0	0	1	0	0	lazy	0	0	0	0	1	1	1	0	0	0	0	0		0	0	0	1	0	0	0
2	0	0	0	0	0	0		1	1	0	0	0	0		4	1	0	0	0	0	0	0	0	0	1	0	0	0		0	0	0	0	0	0	0	0	1	0	0	0		0	1	1	1	0	0	0
1	0	0	0	1	0	0		1	1	0	0	0	0		2	1	1	1	0	0	1	0	0	0	0	0	0	0		1	1	0	0	1	0	0	0	0	0	0	0		0	0	1	1	0	0	0
2	0	0	0	0	0	0		2	0	0	0	0	0		3	1	0	0	0	0	0	0	0	0	0	0	1	0		0	0	0	0	0	0	0	0	0	0	1	0		0	1	0	1	0	0	0
2	0	0	0	0	0	0		1	1	1	1	1	0		4	1	0	0	0	0	0	0	0	0	0	0	1	0		1	0	0	0	1	0	0	0	0	0	0	0		0	1	1	1	0	0	0
2	0	0	0	0	0	0		1	1	0	0	0	0		5	1	0	0	0	0	1	0	0	0	0	0	0	0		0	0	0	0	1	0	0	0	0	0	0	0		0	1	0	1	0	0	0
2	0	0	0	0	0	0		1	1	0	0	0	1	e	4	1	0	0	0	0	0	0	0	0	0	0	0	0		0	0	0	0	0	0	0	0	0	0	0	0		0	0	0	0	0	0	0
1	1	0	0	0	0	0		2	0	0	0	0	1	e	5	1	0	0	0	0	0	0	0	0	0	0	1	0		0	0	0	1	0	0	0	0	0	0	0	0		1	1	1	1	0	0	0
1	0	1	0	0	0	0		2	0	0	0	0	0		4	1	1	0	0	0	1	1	1	0	0	0	0	0		1	0	0	0	1	0	1	0	0	0	0	0		0	0	1	1	0	0	0
2	0	0	0	0	0	0		1	0	1	0	0	0		4	1	0	0	0	0	1	0	0	0	0	1	0	0	Inconvenie	0	0	1	0	0	0	1	0	0	0	0	0		1	0	0	1	0	0	0
2	0	0	0	0	0	0		2	0	0	0	0	0			3	0	0	0	0	0	0	0	0	0	1	0	0	Fear	1	0	0	0	0	0	0	0	0	0	0	0		0	0	1	1	0	0	0
2	0	0	0	0	0	0		1	0	0	0	0	1	e	5	1	1	1	0	0	1	0	1	0	0	0	0	0		1	1	0	0	1	0	1	0	0	0	0	0		1	0	0	0	0	0	0
2	0	0	0	0	0	0		1	1	0	0	0	0		3	1	1	0	0	0	0	0	0	0	0	0	0	0		0	1	0	0	0	0	0	0	0	0	0	0		0	1	0	1	0	0	0
2	0	0	0	0	0	0		1	1	0	0	0	0		3	1	0	0	0	0	0	0	0	0	0	0	1	0		0	0	0	0	0	0	0	0	0	0	1	0		0	1	0	0	0	0	0
2	0	0	0	0	0	0		1	1	0	0	0	0		3	1	0	1	0	0	0	0	0	0	0	0	0	0		1	0	0	0	0	0	0	0	0	0	0	0		0	1	1	1	0	0	0
1	0	0	0	0	1	0		2	1	0	0	0	0		4	1	1	0	0	0	0	0	0	0	0	0	0	0		1	0	0	0	0	0	0	0	0	0	0	0		0	0	0	1	0	0	0
1	0	0	0	1	0	0		2	0	0	0	0	0		5	1	0	0	1	0	1	0	0	0	0	0	0	0		0	0	1	0	1	0	0	0	0	0	0	0		1	0	0	1	0	0	0
2	0	0	0	0	0	0		1	1	0	0	0	0		4	1	0	1	0	0	0	0	0	0	0	0	0	0		0	0	0	0	0	0	0	0	0	1	0	0	More difficult than it's wor	0	1	1	1	0	0	0
2	0	0	0	0	0	0		1	0	1	0	0	0		3	1	1	0	0	0	0	0	0	0	0	0	0	0		0	0	0	0	0	0	0	0	0	0	0	0		0	0	1	1	0	0	0
2	0	0	0	0	0	0		2	0	0	0	1	0		2	1	0	0	1	0	0	0	0	0	0	0	0	0		0	0	1	0	0	0	0	0	0	0	0	0		0	1	0	1	0	0	0
2	0	0	0	0	0	0		1	1	0	0	0	0		5	1	1	1	1	1	1	1	1	1	1	0	0	0		1	0	0	0	0	0	0	0	0	0	0	0		0	0	0	0	0	0	0
1	0	0	0	1	0	0		1	0	0	0	0	1	W	4	1	0	0	0	0	0	0	0	0	1	0	0	0		0	0	0	0	0	0	0	0	1	0	0	0		0	1	0	1	0	0	0
2	0	0	0	0	0	0		2	0	0	0	0	0		2	3	1	1	1	0	0	0	1	0	0	0	0	0		1	1	1	0	0	0	1	0	0	0	0	0		1	0	0	1	0	0	0
1	0	0	0	0	0	1	acxion	2	0	0	0	0	0		4	1	1	0	0	0	0	0	0	0	0	1	0	0	too lazy t	1	0	0	0	0	0	0	0	0	0	0	0		1	0	0	1	0	0	0
2	0	1	1	0	0	0		1	1	0	0	0	0		3	1	0	1	1	0	0	0	0	0	0	0	0	0		0	1	1	0	0	0	0	0	0	0	0	0		1	0	0	0	0	0	0
1	0	0	0	0	0	1	acxion	2	0	0	0	0	0		5	1	0	0	0	0	0	1	0	0	0	0	0	0		0	0	0	0	0	1	0	0	0	0	0	0		0	1	0	1	0	0	0
2	0	0	0	0	0	0		1	1	0	0	0	0		4	2	1	1	0	0	0	0	0	0	0	0	0	0		1	1	0	0	0	0	0	0	0	0	0	0		0	1	0	1	0	0	0
1	0	0	0	0	0	1	Detox progr	2	0	0	0	0	0		4	1	0	0	0	0	1	0	0	0	0	0	0	0		0	0	0	0	1	0	0	0	0	0	0	0		0	1	1	1	0	0	0
2	0	0	0	0	0	0		2	0	0	0	0	0		3	3	1	0	0	0	1	0	0	0	0	0	0	0		1	0	0	0	1	0	0	0	0	0	0	0		0	1	0	1	0	0	0
1	0	1	1	0	1	0		1	1	0	0	0	0		4	1	0	0	0	0	1	1	0	0	0	0	0	0		0	0	0	0	1	1	0	0	0	0	0	0		0	1	0	1	0	0	0
2	0	0	0	0	0	0		1	1	0	0	0	0		3	1	0	0	0	0	1	0	0	0	0	0	0	0		1	0	0	0	0	0	0	0	0	0	0	0		0	0	0	1	0	0	0
2	0	0	0	0	0	0		2	0	0	0	0	0		4	1	0	0	0	0	1	0	0	0	0	0	0	0		0	0	0	0	1	0	0	0	0	0	0	0		0	0	1	1	0	0	0
2	0	0	0	0	0	0		1	0	0	0	1	0		4	1	0	0	1	0	0	0	0	0	0	1	0	0	Paranoia	0	0	1	0	0	0	0	0	0	0	0	0		0	1	0	0	0	0	0
1	0	0	0	0	0	1	treatment	2	0	0	0	0	0		4	1	0	0	1	0	1	0	0	0	0	0	0	0		0	0	1	0	1	0	0	0	0	0	0	0		0	0	1	1	0	0	0
1	0	0	0	0	0	1	BARC	2	0	0	0	0	0		4	1	1	1	0	0	1	1	0	0	1	0	0	0		0	0	0	0	1	1	0	0	0	0	0	0		1	0	0	1	0	0	0
1	0	1	0	0	0	0		2	0	0	0	0	0		5	1	0	0	1	0	1	0	0	1	0	0	0	0		0	0	1	0	1	0	0	0	0	0	0	0		0	1	0	1	0	0	0
2	0	0	0	0	0	0		1	1	0	0	0	0		4	1	0	0	1	0	1	0	0	0	0	0	0	0		1	1	0	0	0	0	0	0	0	0	0	0		1	0	0	1	0	0	0
2	0	0	0	0	0	0		1	1	0	0	0	0		5	1	1	0	0	0	1	0	0	0	0	0	0	0		1	0	0	0	1	0	0	0	0	0	0	0		0	0	0	0	0	0	0
2	0	0	0	0	0	0		1	1	0	0	0	0		4	1	1	0	0	0	1	1	0	0	0	0	0	0		1	0	0	0	1	1	0	0	0	0	0	0		0	1	0	1	0	0	0
2	0	0	0	0	0	0		1	1	0	0	0	1	b	3	1	1	1	0	0	0	1	0	0	1	0	0	0		1	1	0	0	0	1	0	0	1	0	0	0		0	1	0	0	0	0	0
2	0	0	0	0	0	0		1	1	0	0	0	0		3	1	1	1	1	0	1	1	1	0	1	0	0	0		1	1	1	0	1	1	0	0	1	0	0	0		0	0	0	1	0	0	0
2	0	0	0	0	0	0		2	1	0	0	0	0		4	1	1	0	0	0	0	0	0	0	0	0	0	0		0	0	0	0	0	0	0	0	0	1	0	0	People don't care about gett	1	0	0	1	0	0	0
2	0	0	0	0	0	0		2	0	0	0	0	0		4	1	1	1	1	0	0	0	1	0	0	0	0	0		1	1	1	0	0	0	1	0	0	0	0	0		0	1	0	0	0	0	0
2	0	0	0	0	0	0		2	0	0	0	0	0		3	3	1	0	0	0	0	0	0	0	0	0	0	0		1	0	0	0	0	0	0	0	0	0	0	0		0	1	0	0	0	0	0
2	1	0	0	0	0	0		1	0	1	0	0	0		2	1	1	0	0	0	0	0	0	0	0	0	0	0		1	0	0	0	0	0	0	0	0	0	0	0		1	0	0	1	0	0	0
2	0	0	0	0	0	0		1	1	0	0	0	0		3	1	0	0	1	0	0	0	0	1	0	0	0	0		0	0	1	0	0	0	0	1	0	0	0	0		0	1	0	0	0	0	0
2	0	0	0	0	0	0		1	1	1	0	0	0		2	1	0	0	1	0	0	0	0	0	0	0	0	0		1	0	1	1	0	0	0	0	0	0	0	0		0	1	0	1	0	0	0
1	0	0	0	1	0	0		2	0	1	0	0	0		4	1	1	0	0	0	0	0	1	0	0	0	0	0		1	0	0	0	0	0	1	0	0	0	0	0		1	0	0	1	0	0	0
2	0	0	0	0	0	0		2	0	0	0	0	0		5	1	1	1	1	0	1	0	0	0	0	0	0	0		1	1	0	0	0	0	0	0	0	0	0	0		0	0	0	1	0	0	0
2	0	0	0	0	0	0		2	0	0	0	0	0		5	1	1	1	1	0	1	0	0	0	0	0	0	0		1	1	0	0	0	0	0	0	0	0	0	0		0	0	0	1	0	0	0
2	0	0	0	0	0	0		1	1	0	0	0	0		4	1	0	1	0	0	0	0	0	0	0	0	0	0		0	0	0	0	0	0	1	0	0	0	0	0		0	0	1	0	0	0	0
2	0	0	0	0	0	0		1	1	0	0	0	0		2	1	1	0	0	0	0	0	0	0	0	0	0	0		1	0	0	0	0	0	0	0	0	0	0	0		0	0	1	1	0	0	0
2	0	0	0	0	0	0		1	1	0	0	1	0		4	1	1	1	0	0	0	0	0	0	1	0	0	0		1	0	0	0	0	0	0	0	0	0	0	0		0	1	0	0	0	0	0
1	1	0	0	0	0	1	Dept of Hea	2	0	0	0	0	0		4	1	1	0	0	0	1	0	0	0	0	0	0	0		0	0	1	0	0	0	0	0	0	0	0	0		1	0	0	1	0	0	0
2	1	0	0	0	0	0		2	0	0	0	0	0		3	1	0	0	0	0	0	1	0	0	1	0	0	0		0	0	0	0	0	1	0	0	1	0	0	0		0	1	0	1	0	0	0
1	1	1	0	0	0	0		2	0	0	0	0	0		5	1	1	0	1	0	0	0	0	0	0	0	0	0		1	0	1	0	1	0	0	0	0	0	0	0		0	1	0	0	0	0	0
1	1	1	0	0	0	0		2	0	0	0	0	0		5	1	1	0	1	0	0	0	0	0	0	0	0	0		1	0	1	0	1	0	0	0	0	0	0	0		0	1	0	0	0	0	0
2	0	0	0	0	0	0		2	0	0	0	0	0		3	1	0	0	0	0	0	0	1	0	0	0	0	0		0	0	0	0	0	0	1	0	0	0	0	0		0	1	0	1	0	0	0
1	0	1	0	0	0	0		2	1	1	0	0	0		2	2	0	1	1	0	0	0	0	0	1	0	0	0		1	1	0	0	1	0	0	0	0	0	0	0		0	1	0	1	0	0	0
2	0	0	0	0	0	0		1	1	0	0	0	0		3	1	1	0	0	0	0	0	0	0	0	0	0	0		1	0	0	0	0	0	0	0	0	1	0	0	Don't want to take every day	0	0	1	1	0	0	0
2	0	0	0	0	0	0		2	0	0	0	0	0		4	1	0	0	1	0	0	0	0	0	0	0	0	0		1	0	1	0	0	0	0	0	0	0	0	0		0	0	1	1	0	0	0
2	0	0	0	0	0	0		2	0	0	0	0	0		4	1	1	0	1	0	1	0	0	0	1	0	0	0		1	0	1	0	1	0	0	0	1	0	0	0		0	0	1	0	0	0	0
2	0	0	0	0	0	0		1	1	1	0	0	0		4	1	1	0	0	0	1	0	0	0	0	0	0	0		1	0	0	0	1	0	0	0	0	0	0	0		0	0	1	1	0	0	0
1	0	0	0	0	0	1	Social work	1	1	0	0	0	0		4	1	0	0	0	0	0	0	1	0	0	0	0	0		1	0	0	0	0	0	0	0	0	0	0	0		0	1	1	1	0	0	0
1	1	0	1	0	0	0		1	0	0	1	0	0		5	1	1	0	1	0	0	0	0	0	1	0	0	0		1	0	1	0	0	0	0	0	1	0	0	0		0	0	0	0	0	0	0
2	0	0	0	0	0	0		2	0	0	0	0	0		3	1	1	0	0	0	1	0	0	0	1	0	0	0		1	0	0	0	1	0	0	0	1	0	0	0		0	1	1	1	0	0	0
2	0	0	0	0	0	0		1	1	0	0	0	0		3	2	0	0	0	0	1	0	0	0	0	0	0	0		0	1	0	0	0	0	0	0	0	0	0	0		0	1	0	1	0	0	0
1	0	0	1	0	0	0		1	1	0	0	0	0		3	2	1	0	0	0	0	1	0	0	0	0	0	0		0	1	0	0	0	0	0	0	0	0	0	0		0	1	0	1	0	0	0
2	0	0	0	0	0	0		1	0	0	1	0	0		4	1	0	0	0	0	1	0	0	0	0	0	0	0		0	0	0	0	1	0	0	0	0	0	0	0		1	0	0	1	0	0	0
1	0	0	0	1	0	0		1	1	0	0	0	0		3	1	1	1	1	1	1	1	1	1	1	0	0	0		1	1	1	1	1	1	1	1	1	0	0	0		0	0	1	0	0	0	0
3	0	0	0	0	0	0		2	0	0	0	0	0		4	1	1	1	0	0	1	0	0	0	0	0	0	0		0	1	1	0	1	0	0	0	0	0	0	0		0	0	0	1	0	0	0
1	0	1	0	1	0	0		1	1	0	0	0	0		3	1	1	0	0	0	0	0	0	0	0	0	0	0		1	0	0	0	0	0	0	0	0	0	0	0		0	0	0	1	0	0	0
2	1	0	0	0	0	0		1	0	0	0	1	0		3	1	0	0	1	0	0	0	0	0	0	0	0	0		0	0	1	0	0	0	0	0	0	0	0	0		0	0	0	1	0	0	0
1	1	0	0	0	0	0		2	0	0	0	0	0		4	1	1	1	0	1	0	0	0	0	0	0	0	0		1	0	0	0	0	1	0	0	0	0	0	0	Access is limited	0	0	0	0	0	0	0
1	1	0	0	0	0	0		2	0	0	0	0	0		4	1	1	1	0	1	1	1	0	0	0	0	0	0		0	0	0	0	0	0	0	0	0	0	0	0		0	1	0	1	0	0	0
2	0	0	0	0	0	0		1	0	0	0	0	1	e	5	1	1	0	0	0	0	0	0	0	0	0	0	0		1	0	0	0	0	0	0	0	0	0	0	0		0	1	0	1	0	0	0
2	0	0	0	0	0	0		1	0	0	0	0	1	e	5	1	1	0	0	0	0	0	0	0	0	0	0	0		1	0	0	0	0	0	0	0	0	0	0	0		0	1	0	1	0	0	0
1	0	1	0	0	0	0		1	1	0	0	0	0		3	1	1	0	0	0	0	0	0	0	0	0	0	0		0	1	0	0	0	0	0	0	0	0	0	0		0	1	0	1	0	0	0
2	0	0	0	0	0	0		2	0	0	0	0	0		5	1	0	0	1	0	0	0	0	0	0	0	0	0		0	0	1	0	0	0	0	0	0	0	0	0		1	0	1	1	0	0	0
2	0	0	0	0	0	0		2	0	0	0	0	0		3	1	0	1	0	0	1	1	0	0	0	0	0	0		0	1	0	0	1	1	0	0	0	0	0	0		0	0	0	1	0	0	0
1	1	0	0	1	0	0		1	0	0	0	0	1	E	5	1	0	0	1	0	0	0	0	0	1	1	0	0	Not respon	0	0	1	0	0	0	0	0	1	1	0	0		0	1	1	1	0	0	0
2	0	0	0	0	0	0		1	0	0	0	1	0		4	1	1	0	0	0	0	0	0	0	0	0	0	0		1	0	0	0	0	0	0	0	0	0	0	0		1	0	0	1	0	0	0
2	0	0	0	0	0	0		1	1	0	0	0	0		3	1	1	0	0	0	1	1	0	0	0	0	0	0		1	0	0	0	1	1	0	0	0	0	0	0		0	1	1	1	0	0	0
1	0	0	0	1	0	0		1	0	1	0	1	0		4	1	1	0	0	0	0	1	0	0	0	0	0	0		0	0	0	0	1	0	1	0	0	0	0	0		0	1	1	1	0	0	0
2	0	0	0	0	0	0		1	0	0	0	0	1	N	4	1	0	1	0	0	0	0	0	0	0	0	0	0		0	0	0	0	0	0	0	0	0	1	0	0	Laziness	0	0	0	1	0	0	0
2	0	0	0	0	0	0		2	0	1	0	0	0		3	1	0	0	1	0	1	1	0	0	0	0	0	0		0	0	1	0	0	0	0	0	0	0	0	0		0	0	1	1	0	0	0
1	0	0	0	0	0	1	jail	2	0	0	0	0	0		3	2	0	0	1	0	0	0	0	0	0	0	0	0		0	0	1	0	0	0	0	0	0	0	0	0		0	0	0	1	0	0	0
2	0	0	0	0	0	0		2	0	0	0	0	0		3	1	1	0	1	0	1	0	0	0	0	0	0	0		1	0	1	0	1	0	0	0	1	0	0	0		0	1	0	1	0	0	0
2	0	0	0	0	0	0		1	1	0	0	0	0		4	1	1	0	0	0	0	0	0	0	0	0	0	0		0	1	0	0	0	0	0	0	0	0	0	0		0	0	0	1	0	0	0
2	0	0	0	0	0	0		1	1	0	0	0	0		3	1	0	0	0	0	1	1	0	0	0	1	0	0	Living sit	0	0	0	0	1	1	0	0	0	0	0	0		0	0	0	1	0	0	0
1	0	1	0	1	0	0		1	1	0	0	1	0		4	1	0	0	1	0	0	1	0	0	1	0	0	0		0	0	1	0	0	1	0	0	1	0	0	0		0	0	1	1	0	0	0
2	0	0	0	0	0	0		2	0	0	0	0	0		4	1	1	0	0	0	0	0	0	0	1	0	0	0		1	0	0	0	0	0	0	1	0	0	0	0		0	0	1	1	0	0	0
2	1	0	0	0	0	0		1	1	0	0	0	0		2	1	0	1	0	0	0	0	0	0	0	0	0	0		0	1	0	0	0	0	0	0	0	0	0	0		0	1	0	1	0	0	0
2	1	0	0	0	0	0		1	1	0	0	0	0		3	1	0	0	1	0	0	0	1	0	0	0	0	0		0	0	1	0	0	0	1	0	0	0	0	0		0	0	0	1	0	0	0
1	0	0	0	0	0	1	law and ord	2	0	0	0	0	0			1	1	1	1	1	1	1	0	0	1	0	1	0		1	1	1	1	1	1	0	0	1	0	1	0		0	1	0	1	0	0	0
2	0	0	0	0	0	0		2	0	0	0	0	0		2	2	0	0	0	1	0	0	0	0	0	0	0	0		0	0	0	1	0	0	0	0	0	0	0	0		1	0	0	0	0	0	0
1	0	0	1	1	0	0		2	0	0	0	0	0		5	1	0	0	1	0	0	0	0	0	0	0	0	0		0	0	1	0	0	0	0	0	0	0	0	0		0	0	0	0	0	0	0
2	0	0	0	0	0	0		2	0	0	0	0	0		5	3	0	0	0	0	0	0	0	0	0	0	1	0		0	0	0	0	0	0	0	0	0	0	1	0		0	0	0	0	0	0	0
2	0	0	0	0	0	0		1	1	0	0	0	0		5	1	0	0	1	0	0	0	1	0	0	0	0	0		0	0	1	0	0	0	1	0	0	0	0	0		0	1	0	1	0	0	0
1	0	0	0	0	0	1	Acxion	2	0	0	0	0	0		4	1	0	0	0	0	1	1	0	0	0	0	0	0		0	0	0	0	1	1	0	0	0	0	0	0		0	1	0	1	0	0	0
2	0	0	0	0	0	0		1	1	0	0	0	0		4	1	1	0	0	0	1	0	0	0	0	0	0	0		1	0	0	0	1	0	0	0	0	0	0	0		0	1	0	0	0	0	0
2	0	0	0	0	0	0		1	1	0	0	0	0		3	1	1	1	0	0	0	0	0	0	0	0	0	0		1	1	0	0	0	0	0	0	0	0	0	0		0	1	1	1	0	0	0
2	0	0	0	0	0	0		2	0	0	0	0	0		4	1	1	1	0	0	0	0	0	0	0	0	0	0		1	1	0	0	0	0	0	0	0	0	0	0		0	1	0	0	0	0	0
2	0	0	0	0	0	0		2	0	0	0	0	0		5	1	1	0	1	0	1	0	0	0	0	0	0	0		1	0	1	0	1	0	0	0	0	0	0	0		0	1	0	0	0	0	0
2	0	0	0	0	0	0		2	0	0	0	0	0		4	1	1	0	0	0	1	0	0	0	0	0	0	0		1	0	0	0	1	0	0	0	0	0	0	0		0	0	1	1	0	0	0
2	0	0	0	0	0	0		1	1	0	0	0	0		5	1	1	0	1	0	1	1	0	0	0	0	0	0		1	0	1	0	1	1	0	0	0	0	0	0		0	1	0	1	0	0	0
2	1	0	0	0	0	0		1	1	0	0	0	0		3	1	1	0	1	0	0	0	0	0	0	0	0	0		1	0	1	0	0	0	0	0	0	0	0	0		0	1	0	1	0	0	0
2	1	0	0	0	0	0		2	0	0	0	0	0		3	1	1	0	0	0	0	0	0	0	0	0	0	0		1	0	0	0	0	0	0	0	0	0	0	0		1	0	0	0	0	0	0
1	0	0	0	1	0	1	methadone c	1	1	1	1	0	0		3	1	1	0	0	0	1	0	0	0	1	0	0	0		1	0	0	0	1	0	0	0	1	0	0	0		0	1	0	1	0	0	0
1	0	0	0	0	0	0		2	0	0	0	0	0		3	1	1	0	0	0	0	0	1	0	1	0	0	0		1	0	0	0	0	0	1	0	1	0	0	0		0	0	1	1	0	0	0
1	0	0	1	0	0	0		2	0	0	0	0	0		3	1	0	0	1	0	0	0	0	0	0	0	0	0		1	0	0	0	0	0	0	0	0	0	0	0		0	1	0	1	0	0	0
2	0	0	0	0	0	0		1	1	0	0	0	0		5	1	0	0	0	0	0	0	1	0	0	0	0	0		0	0	0	0	0	0	1	0	0	0	0	0		1	0	0	1	0	0	0
2	0	0	0	0	0	0		2	0	0	0	0	0		4	1	1	0	1	0	1	0	0	0	0	0	0	0		1	0	1	0	1	0	0	0	0	0	0	0		1	0	0	1	0	0	0
1	0	0	0	0	0	1	part of a r	1	1	0	1	0	0		3	1	1	1	0	0	1	0	0	0	0	0	0	0		1	1	0	0	1	0	0	0	0	0	0	0		0	1	0	1	0	0	0
2	0	0	0	0	0	0		1	1	0	0	0	0		5	1	0	0	0	0	0	0	0	0	0	1	0	0	Don't care	0	1	0	0	0	0	0	0	0	0	0	0		0	0	1	1	0	0	0
2	0	0	0	0	0	0		1	0	1	0	0	0		2	1	0	0	0	0	0	0	1	0	0	0	0	0		0	0	0	0	0	0	0	0	1	0	0	0		0	0	1	1	0	0	0
2	0	0	0	0	0	0		1	1	0	0	0	0		4	1	1	0	1	0	1	0	0	0	1	0	0	0		1	0	1	0	1	0	0	0	1	0	0	0		0	0	0	0	0	0	0
2	0	0	0	0	0	0		2	0	0	0	0	0		4	1	1	0	0	0	0	0	0	0	1	0	0	0		1	0	0	0	0	0	0	0	1	0	0	0		0	0	1	1	0	0	0
2	0	0	0	0	0	0		1	1	0	0	0	0		3	1	1	1	0	0	1	1	0	0	0	0	0	0		1	1	0	0	1	1	0	0	0	0	0	0		0	1	0	1	0	0	0
1	0	1	0	0	0	0		2	0	0	0	0	0		4	1	1	1	0	0	0	0	0	0	0	0	0	0		1	1	0	0	0	0	0	0	0	0	0	0		0	1	1	0	0	0	0
2	0	0	0	0	0	0		1	1	1	0	0	0		3	1	1	0	0	0	1	0	0	0	0	0	0	0		1	0	0	0	1	0	0	0	0	0	0	0		1	0	0	1	0	0	0
1	0	0	0	1	0	0		2	0	0	0	0	0		5	1	0	0	0	0	0	1	0	0	0	0	0	0		0	0	0	0	0	1	0	0	0	0	0	0		0	1	0	1	0	0	0
2	1	0	0	0	0	0		1	1	0	0	0	0		3	1	0	1	0	0	0	0	0	0	0	0	0	0		0	1	0	0	0	0	0	0	0	0	0	0		0	1	0	1	0	0	0
[truncated: 71 more columns]
